# Supplementary material for: Candida albicans Pma1p Contributes to Growth, pH Homeostasis, and Hyphal Formation
Source: Front Microbiol. 2019 May 9;10:1012. doi: 10.3389/fmicb.2019.01012 (PMC6521590; doi:10.3389/fmicb.2019.01012)
Supplement: Supplementary file 4 [file Table_3.xlsx]

## Sheet: Sheet1
Supplemental Table 3. Growth of the tetR-PMA1 strain with and without doxycycline at varying pH.
	THE1-CIp10	THE1-CIp10+DOX	tetPMA1	tetPMA1+DOX
Gompertz
Best-fit values
YMAX	1.45	1.486	1.554	0.05144
Y0	= 0.0100	= 0.0100	= 0.0100	= 0.0100
K	0.153	0.1552	0.1195	0.1939
Std. Error
YMAX	0.02333	0.02164	0.04009	0.0006924
K	0.002345	0.002184	0.002178	0.007267
95% Confidence Intervals
YMAX	1.404 to 1.496	1.444 to 1.529	1.475 to 1.632	0.05008 to 0.05280
K	0.1484 to 0.1576	0.1510 to 0.1595	0.1152 to 0.1238	0.1797 to 0.2082
Goodness of Fit
Degrees of Freedom	370	370	370	370
R square	0.9638	0.9684	0.9622	0.8174
Absolute Sum of Squares	2.849	2.616	2.214	0.01186
Sy.x	0.08774	0.08408	0.07736	0.005661
Constraints
Y0	Y0 = 0.0100	Y0 = 0.0100	Y0 = 0.0100	Y0 = 0.0100
Number of points
Analyzed	372	372	372	372
Note: Growth was measured in tetR-PMA1 and the control strain THE1-CIp10, with and without DOX, by growing cells in varying-pH CSM in a plate reader with OD600 readings taken at 15 min intervals. pH of unbuffered CSM is ~pH 6.0. Growth curves were analyzed using Graphpad Prism: first, curves were fitted using a Weibull growth model (Weibull, 1951). Then, calculated growth rates were analyzed two-…

## Sheet: Sheet2
Strain	pH 4	pH 5	pH 7.5	pH 8.5	Unbuffered
THE1-CIP10	0.1174 ± 0.0011	0.1350 ± 0.0026	0.08708 ± 0.001153	0.05263 ± 0.001293	0.1431 ± 0.001199
THE1-CIp10+DOX	0.1187 ± 0.0012	0.1396 ± 0.0019*	0.08042 ± 0.0006379*	0.05440 ± 0.001069	0.1470 ± 0.001730*
tetPMA1	0.0937 ± 0.0017*	0.1169 ± 0.0023*	0.1028 ± 0.001941*	0.07066 ± 0.002463*	0.1212 ± 0.001976*
tetPMA1+DOX	0.0015 ± 0.0002*	0.0003 ± 0.0004*	0.007906 ± 0.0004393*	0.01150 ± 0.001275*	0.001437 ± 0.0003074*
* indicates statistical significance in a two-way ANOVA compared to growth rate of the THE1-CIp10 strain in the same media

## Sheet: Sheet3
0.1431 ± 0.001199	0.1470 ± 0.001730	0.1212 ± 0.001976	0.001437 ± 0.0003074
